# Supplementary material for: Classification of Ataxic Gait
Source: Sensors (Basel). 2021 Aug 19;21(16):5576. doi: 10.3390/s21165576 (PMC8402252; doi:10.3390/s21165576)
Supplement: Supplementary file 1 [file sensors-21-05576-s001.zip]

Archive with 1 entries (1 files):
- sensors-1271725.txt
